# Supplementary material for: Spatially localized phosphorous metabolism of skeletal muscle in Duchenne muscular dystrophy patients: 24–month follow-up
Source: PLoS One. 2017 Aug 1;12(8):e0182086. doi: 10.1371/journal.pone.0182086 (PMC5538641; doi:10.1371/journal.pone.0182086)
Supplement: S2 File — (XLSX) [file pone.0182086.s002.xlsx]

## Sheet: GCL
			Basline						T1						T2
			GCL
	Pi/ATP	Pi/PCr	PDE/ATP	PCr/ATP	ph	%fat	Pi/ATP	Pi/PCr	PDE/ATP	PCr/ATP	ph	%fat	Pi/ATP	Pi/PCr	PDE/ATP	PCr/ATP	ph	%fat	Group
QUAN001	0.450966	0.118364	0.0611493	3.81	7.04051	7.12218	0.224678	0.057456	0.01	3.91043	7.00596	7.5624	0.360939	0.107318	0.0456327	3.36327		5.2	controle
QUAN002	0.250011	0.0841065	0.0887478	2.97255	7.02915	7.18829						8.14558							controle
QUAN003	0.289442	0.0987865	0.0505819	2.92998	7.01744	4.35831	0.356733	0.1139	0.0463811	3.13198	7.06651	4.70089	0.313062	0.108416	0.0510465	2.8876	7.01491	4.60333	controle
QUAN004	0.480534	0.146076	0.391791	3.28962	7.18319	43.292						47.386							Duch
QUAN005						79.2525						78.067							Duch
QUAN006	0.245995	0.0665902	0.0926701	3.69416	7.03906	6.05785	0.269545	0.0895809	0.0551221	3.00895	7.03132	6.50892	0.271953	0.0832609	0.0415976	3.26627	7.02121	7.01103	controle
QUAN007	0.357675	0.113661	0.0253438	3.14685	7.01069	7.11034	0.26993	0.0950386	0.0504329	2.84022	7.00662	7.33782	0.199682	0.0546167	0	3.65605	7.00315	6.24	controle
QUAN008	0.274194	0.0920706	0.0173484	2.97808	7.01026	6.70565	0.340357	0.123379	0.0481759	2.75863	7.0061	7.68541	0.3	0.0880074	0.0307547	3.40881	7.00941	7.3575	Controle
QUAN009	0.46	0.120167	0.34024	3.828		46.1597			no 7T			59.8259	0.361603	0.139728	1.10225	2.5879	7.09347	71.8774	Duchenne
QUAN010	0.437858	0.0922124	0.26684	4.74837	6.99503	11.094	0.25097	0.0706859	0.178399	3.5505	7.04088	15.6419	0.399392	0.116818	0.141892	3.41892	7.0918	16.9702	Duchenne
QUAN011	0.433365	0.216351	0.1272	2.00307	7.06766	46.28													Duchenne
QUAN012	0.395894	0.119791	0.0886275	3.30487	7.07565	10.0095	0.394237	0.133878	0	2.94475	7.13154	11.0089							Duchenne
QUAN013	0.497963	0.138267	0.0532926	3.60145	7.04426	8.73454	0.510029	0.172763	0.9343	2.9522	7.01746	7.14824	0.395048	0.11926	0.0585577	3.3125	7.00941	7.72658	controle
QUAN014																			Duchenne
QUAN015	0.384595	0.117242	0.0905787	3.28035	7.09994	11.4	0.39079	0.143558	0.0912514	2.72218	7.02102	8.71954	0.389106	0.121472	0.104959	3.20325	7.05157	10.0745	Duchenne
QUAN016	0.18481	0.0604353	0.0386484	3.05798	7.01464	8.8388	0.221164	0.0748469	0.0647557	2.95488	7.01745	8.29886	0.301985	0.0904229	0.0800382	3.33969	7.02755	9.41216	controle
QUAN017	0.765565	0.207271	0.13	3.69355	7.05319	12.2146	0.239565	0.0957222	0.0869355	2.50271	7.04942	9.23655	0.370688	0.11445	0.119919	3.23887	7.04111	no 3T	Duchenne
QUAN018	0.272694	0.0725549	0.154288	3.75845	7.04936	11.3													Duchenne
QUAN019			Low quality			48.0379	0.577784	0.150398	0.307016	3.8417	7.09876	64.7117			SNR			70.9654	Duchenne
QUAN020						9.86942	0.282503	0.067555	0.11018	4.18182	7.00721	14.683			ruis			19.4139	Duchenne
QUAN021																			Duchenne
QUAN022	0.335957	0.106741	0.183496	3.14739	7.05716	15.0064	0.616736	0.222835	0.122454	2.76768	7.07298	22.8567	0.366535	0.119806	0.200396	3.05941	7.09013	29.0318	Duchenne
QUAN023																			Duchenne
QUAN024	0.363747	0.111329	0	3.26732	7.01776	8.47712						6.80015	0.276565	0.0813244	0.0450763	3.40076	6.99925	7.08471	controle
QUAN025	0.454963	0.142648	0.0681238	3.18942	7.02453	9.9434	0.343829	0.104488	0.05	3.2906	6.98455	11.1347	0.209673	0.0599417	0.0624898	3.49796	7.02993	10.2692	Duchenne
QUAN026	0.365692	0.141101	0.101454	2.5917	7.07556	26.4766	0.298227	0.116127	0.0989348	2.56811	7.05371	38.4452							Duchenne
QUAN027	0.433376	0.216356	0.1272	2.00307	7.06766	44.4816	0.298227	0.116127	0.0989348	2.56811	7.05371	58.3249							Duchenne
QUAN028			high contractures																Duchenne
QUAN029	0.346478	0.102374	0.0915488	3.38444	7.10804	7.9			7T broken down										controle
QUAN030			Low quality				0.328186	0.111593	0.0711038	2.94091	7.07505	5.84	0.387842	0.10913	0.149353	3.55396	7.07522	8.15	Duchenne
QUAN031	0.462466	0.148083	0.188462	3.12302	7.07957		0.260798	0.111619	0.184174	2.3365	7.0391	58.4							Duchenne
QUAN032	0.457973	0.126035	0.0539098	3.6337	7.00458	4.62871	0.359663	0.10961	0.0839016	3.2813	7.04415	4.68	0.295789	0.109659	0.0444079	2.69737	7.02279	7.76	controle
QUAN033	0.430343	0.115056	0.055979	3.7403	7.0404	8.62533	0.275983	0.105927	0.03	2.60542	7.02044	6.13	0.370053	0.0998557	0.0330481	3.70588	7.01569	8.03675	controle
QUAN034	0.671505	0.196973	0.229776	3.40911	7.09819	24.0847	0.408998	0.145774	0.228753	2.80569	7.13709	n/a							Duchenne
QUAN035			scared						low quality			24.1	0.421213	0.117705	0.13622	3.57855	7.05076	32.45	Duchenne
																																									QUAN013	QUAN016	QUAN024	QUAN029	QUAN032	QUAN033
																																									0.0532926	0.0386484	0	0.0915488	0.0539098	0.055979
																																									0.0093	0.0647557			0.0839016	0.03
																																									0.0585577	0.0800382	0.0450763		0.0444079	0.0330481
																																									QUAN014	QUAN015	QUAN017	QUAN018	QUAN019	QUAN020	QUAN021	QUAN022	QUAN025
																																										0.0905787		0.154288				0.183496	0.0681238
																																										0.0912514	0.0869355		0.307016	0.11018		0.122454	0.05
																																										0.104959	0.119919		SNR	ruis		0.200396	0.0624898
[truncated: 6 more columns]

## Sheet: GCM
		Baseline							T1						T2
			GCM						GCM						GCM
	Pi/ATP	Pi/PCr	PDE/ATP	PCr/ATP	ph	%fat	Pi/ATP	Pi/PCr	PDE/ATP	PCr/ATP	ph	%fat	Pi/ATP	Pi/PCr	PDE/ATP	PCr/ATP	ph	%fat
QUAN001	0.427716	0.105839	0.0415896	4.04119	7.0642	7.69751						8.0068	0.426918	0.132062	0.039434	3.2327	6.9977	6.19	controle
QUAN002	0.294465	0.0902799	0.0970642	3.26168	7.00993	6.96328						7.21264							controle
QUAN003	0.353769	0.106212	0.0436863	3.33079	6.99909	4.474	0.303645	0.115968	0.0480785	2.61835	7.05219	5.33329	0.411037	0.140312	0.0417842	2.92946	7.03711	4.48617	controle
QUAN004			low quality			43.7776						50.5156							Duch
QUAN005	0.479339	0.178931	0.259039	2.6789	7.11267	73.8124						73.3756						78.6521	Duch
QUAN006	0.389731	0.117023	0.114911	3.33038	7.05272	5.95311	0.265945	0.0998083	0.0442815	2.66455	7.03784	6.66742	0.32358	0.0899142	0.0583951	3.59877	7.01648	5.89895	controle
QUAN007	0.493241	0.16263	0.0278131	3.03289	7.00643	7.03076	0.286371	0.0998068	0.0418494	2.86925	7.01049	7.76213	0.275223	0.0771607	0.0967516	3.56688	6.98762	9.1	controle
QUAN008	0.295762	0.102051	0.0271623	2.89818	7.00967	7.26723	0.376572	0.155777	0.0176647	2.41737	7.01365	7.83596	0.293733	0.097694	0.0730667	3.00667	7.01412	7.36147	Controle
QUAN009	0.496227	0.129587	0.383415	3.82929	7.08649	47.6583						62.1719	0.438093	0.138007	0.267776	3.17442	7.13608	65.2344	Duchenne
QUAN010	0.465512	0.129976	0.237455	3.58151	6.97902	15.0486	0.319725	0.113147	0.157745	2.82576	7.03251	15.8806	0.421076	0.123662	0.176456	3.40506	7.10608	19.9769	Duchenne
QUAN011	0.425121	0.114636	0.220226	3.70844	7.08813	48.23			declined visit						declined visit				Duchenne
QUAN012	0.376116	0.130062	0.0794804	2.89181	7.07054	9.72744	0.357255	0.128557	0.0614077	2.77897	7.09792	11.0511							Duchenne
QUAN013	0.633077	0.167711	0.0325714	3.77481	7.0698	9.05141	0.445381	0.127771	0.0373891	3.48577	6.98373	6.59717	0.394564	0.114291	0.0535685	3.45228	6.99614	8.9797	controle
QUAN014			scared						delcined visit						delcined visit				Duchenne
QUAN015	0.462143	0.155236	0.0608054	2.97703	7.11195	8.2	0.418754	0.156702	0.0227265	2.6723	7.01418	6.98551	0.358054	0.12321	0.0575839	2.90604	7.05967	7.58046	Duchenne
QUAN016	0.187695	0.065084	0.0371294	2.88388	7.01082	7.22448	0.229285	0.0747174	0.0603393	3.0687	6.9998	6.9883	0.261739	0.07224	0.0967754	3.62319	7.00393	8.42795	controle
QUAN017			low SNR PCr 7,83			10.9068	0.296861	0.104022	0.0795668	2.85384	7.07312	9.63092	0.45518	0.120285	0.136115	3.78417	7.02993		Duchenne
QUAN018	0.335774	0.0967621	0.161468	3.47009	7.02818	9.2													Duchenne
QUAN019	0.481087	0.148523	0.25058	3.23913	7.13174	38.0025	0.52396	0.144754	0.336841	3.61966	7.07933	57.752	0.501589	0.151019	0.278729	3.32137	7.04111	65.2344	Duchenne
QUAN020	0.460525	0.126299	0.105783	3.64631	7.06523	11.0815	0.100042	0.339287	0.0983103	3.39145	7.01233	13.7652	0.327164	0.0894694	0.143582	3.65672	7.03791	18.8415	Duchenne
QUAN021			high contractures						high contractures						high contractures				Duchenne
QUAN022	0.363119	0.24	0.143976	3.1547	7.04128	10.9261	0.37	0.14	0.22	2.22	7.15	12.7977	0.689352	0.240568	0.161674	2.86552	7.10523	26.4663	Duchenne
QUAN023			declined visit						declined visit						declined visit				Duchenne
QUAN024	0.385959	0.099928	0.0707953	3.86237	7.03667	7.44792						7.25869	0.300481	0.0865794	0.00973262	3.47059	7.01885	6.93672	controle
QUAN025	0.588192	0.154479	0.14354	3.80758	7.02875	9.59476	0.356293	0.116607	0.0237475	3.0555	6.98556	8.97558	0.240913	0.0667848	0.0589041	3.60731	7.05319	9.0338	Duchenne
QUAN026	0.569605	0.224907	0.10901	2.53263	7.06581	30.9906	0.371044	0.137274	0.00947178	2.70296	7.05556	39.079							Duchenne
QUAN027	0.425129	0.156092	0.183112	2.72359	7.09206	43.5513	0.23	0.11	0.17	3.16	7.03	52.4675							Duchenne
QUAN028																			Duchenne
QUAN029	0.437222	0.107021	0.0695948	4.08537	7.10808				7T broken down						declined visit				controle
QUAN030			low quality				0.29441	0.105526	0.105217	2.78991	7.06217	4.16	0.365	0.0943537	0.151645	3.86842	7.05157	5.82	Duchenne
QUAN031	0.411567	0.141593	0.189986	2.9067	7.08491	62.88	0.230792	0.107679	0.258172	1.96435	7.05949	56.1							Duchenne
QUAN032	0.460485	0.128466	0.0611576	3.58449	7.00001	movement	0.308255	0.116012	0.027272	2.6571	7.03942	3.79811	0.343506	0.102918	0.189286	3.33766	7.022	5.78	controle
QUAN033	0.392192	0.110719	0.0453114	3.54224	7.03277	8.09457	0.336138	0.109339	0.0326536	3.07427	7.03579	5.95	0.327194	0.0955462	0.0711511	3.42446	6.99149	7.46727	controle
QUAN034	0.62062	0.192847	0.194418	3.21821	7.0968	60.74	0.356281	0.109949	0.187627	3.24042	7.13064	n/a							Duchenne
QUAN035			scared			21.1913			low quality			19.4361	0.640121	0.197819	0.139617	3.23589	7.11712	28.4	Duchenne



[truncated: 4 more columns]

## Sheet: SOL
			Baseline							T1							T2
			SOL														SOL
	Pi/ATP	Pi/PCr	PDE/ATP	PCr/ATP	ph	% fat		Pi/ATP	Pi/PCr	PDE/ATP	PCr/ATP	ph	% fat		Pi/ATP	Pi/PCr	PDE/ATP	PCr/ATP	ph	% fat													T2
QUAN001	0.332893	0.0930981	0.0415452	3.57572	7.03086	7.12218		0.312293	0.0805273	0.0310982	3.8781	7.05002	7.5624		0.409556	0.118812	0.0389761	3.4471	6.99925	4.9													0.0078779	64.9602
QUAN002	0.26562	0.104195	0.0883221	2.54926	7.01534	7.18829							8.14558																					0
QUAN003	0.357197	0.109161	0.0540955	3.2722	7.00854	4.35831		0.328943	0.122557	0.0403882	2.68399	7.05833	4.70089		0.318188	0.10545	0.0452613	3.01742	7.01491	4.60333													0.00487314	75.4355
QUAN004	0.551129	0.155543	0.467481	3.54326	7.11147	46.76		0.522631	0.174542	0.496978	2.99429	7.13339	52.6																					0
QUAN005	0.495118	0.145833	0.343672	3.39511	7.14117	74.2531		0.354548	0.128519	0.203045	2.75872	7.0589	78.5849							84.4732														0
QUAN006	0.332979	0.0941492	0.0921515	3.53672	7.03751	6.05785		0.248559	0.0928785	0.0568363	2.67618	7.02582	6.50892		0.287458	0.0782769	0.0514124	3.67232	7.01491	7.01103													-0.00542391	85.6874
QUAN007	0.34292	0.107161	0.0245377	3.20003	7.01459	7.11034		0.280517	0.094458	0.0530445	2.96975	7.00381	7.33782		0.202447	0.0550796	0.0606915	3.67553	7.02834	4.9													0.00764695	101.152
QUAN008	0.269278	0.0898709	0.0317406	2.99628	7.00207	6.70565		0.390126	0.124383	0.0152953	3.1365	6.9977	7.68541		0.298494	0.0888418	0.0244351	3.35983	7.0055	7.3575														40.7252
QUAN009	0.456177	0.123939	0.336288	3.68066	7.07462	46.1018							50.6646		0.380148	0.114044	0.270815	3.33333	7.11542	63.7751													-0.07	451.358
QUAN010	0.401185	0.111417	0.202963	3.60076	6.98312	14.5257		0.327682	0.11615	0.168543	2.82119	7.00784	16.1086		0.425993	0.129813	0.173141	3.28159	7.10608	20.6647													0.00459775	288.568
QUAN011	0.403378	0.112671	0.184711	3.58014	7.135	33.83																												0
QUAN012	0.38922	0.121333	0.0837133	3.20786	7.06405	8.50906		0.323631	0.114813	0.0737642	2.81876	7.08853	9.04579																					0
QUAN013	0.372809	0.124074	0.0826874	3.00473	7.08615	8.73454		0.452604	0.138605	0.0460795	3.26543	6.97995	7.14824		0.392491	0.121308	0.00682594	3.23549	6.99692	7.72658													-0.0392535	11.3766
QUAN014																																		0		1 - G Pi	4812	26.88	0.7134	0.0173	0.0
QUAN015	0.372809	0.124074	0.0826874	3.00473	7.08615	8.60639		0.26471	0.0933636	0.0784606	2.83525	7.03088	7.63254		0.382187	0.125712	0.0890179	3.04018	7.05238	9.57781													0.0105572	148.363		2 - G PDE	2969	24.20	0.0584	0.0159	0.0
QUAN016	0.226659	0.0724092	0.0445373	3.13025	7.01277	8.8388		0.250842	0.0849644	0.0653883	2.95232	7.00372	8.29886		0.281395	0.0806667	0.094186	3.48837	7.00628	9.41216													0.0287977	156.977		3 - G PCr	-0.014	25.10	8.03	0.0164	0.0
QUAN017	0.392968	0.128038	0.179107	3.06915	7.03659	11.8065		0.275452	0.110168	0.0895184	2.50029	7.05079	10.1791		0.414169	0.128054	0.124196	3.23433	7.0387	n/a													0.0346778	206.994		4 - G ATP1	-2407	43.21	2.39	0.0260	0.0
QUAN018	0.39551	0.101445	0.13439	3.89878	7.10506	8.6																												0		5 - G ATP2	-7463	43.21	2.38	0.0260	0.0
QUAN019	0.748342	0.201722	0.231548	3.70977	7.16158	44.3761		0.332229	0.127627	0.258494	2.60312	7.03025	66.984		0.610743	0.175856	0.216689	3.47297	7.09096	62.9716													-0.0418046	361.149		6 - G ATP3	-15872	60.04	1.65	0.0371	0.0
QUAN020	0.396724	0.130676	0.0887146	3.03593	7.04789	15.6096		0.325527	0.087868	0.0927817	3.70472	7.00863	22.9392		0.446118	0.13423	0.145941	3.32353	7.04271	29.3894														#REF!
QUAN021						43.6056							48.0298																					0
QUAN022	0.455758	0.154653	0.143939	2.94697	7.03551	10.8058		0.538794	0.193495	0.128954	2.78454	7.09013	14.564		0.443333	0.154951	0.173556	2.86111	7.06374	21.3367													0.0446018	289.259					0.0244351
QUAN023																																		0
QUAN024	0.414787	0.114928	0.0600129	3.60909	7.01871	8.47712							6.80015		0.283465	0.0907563	0.00524934	3.12336	7.00628	7.08471													0.00524934	8.74891
QUAN025	0.46966	0.153876	0.0905746	3.0522	7.00191	8.36256		0.363409	0.115781	0.0771931	3.13876	6.98556	9.17596		0.249035	0.0720558	0.065614	3.45614	7.02359	8.58275													-0.0115791	109.357
QUAN026	0.455902	0.182422	0.0927767	2.49916	7.06778	15.9724		0.352642	0.141365	0.120883	2.49455	7.05982	24.8022																					0
QUAN027	0.468751	0.182108	0.118801	2.57403	7.03175	29.4387		0.441083	0.189445	0.16001	2.32829	7.01445	40.0352																					0
QUAN028																																		0
QUAN029	0.392783	0.0959553	0.0630739	4.09339	7.0158	4.62871							3.59284																					0
QUAN030	0.329957	0.111997	0.0264459	2.94612	6.96688	7.08471		0.404444	0.111776	0.100483	3.61836	7.06947	5.15105		0.384058	0.100284	0.140978	3.82971	7.05076	5.91451													0.0404952	234.964
QUAN031	0.420872	0.134036	0.186448	3.13998	7.10981	38.6053		0.364833	0.139198	0.233811	2.62096	7.05308	45.1386																					0
QUAN032	0.46933	0.132347	0.0818201	3.5462	7.05229	movement		0.353201	0.121158	0.0320525	2.9152	7.04781	4.04		0.382995	0.109825	0.042589	3.48731	6.9977	6.97														70.9817
QUAN033	0.380648	0.107665	0.0434175	3.53549	7.04249	8.62533		0.30839	0.102133	0.0452583	3.0195	7.01793	5.45		0.368132	0.106518	0.0484066	3.45604	7.00628	8.03675													0.00314831	80.6777
QUAN034	0.440751	0.130703	0.188447	3.37214	7.11293	63.24		0.528823	0.144099	0.235317	3.66986	7.20203	n/a																					0
QUAN035								0.300235	0.0948699	0.107647	3.16471	7.04995	16.8		0.48596	0.159041	0.115152	3.05556	7.06619	21.05													0.00750446	191.919

## Sheet: TA
			Baseline								T1						T2
			TA							TA							TA
	Pi/ATP	Pi/PCr	PDE/ATP	PCr/ATP	ph	% fat		Pi/ATP	Pi/PCr	PDE/ATP	PCr/ATP	ph	% fat		Pi/ATP	Pi/PCr	PDE/ATP	PCr/ATP	ph	% fat					Age
QUAN001	0.414851	0.105408	0	3.93569	7.01684	7.69751		0.079798	0.286911	0.0505615	3.59546	7.03114	8.0068		0.476903	0.133062	2.88142	3.58407	6.96383	6.95				QUAN001
QUAN002	0.34142	0.0940841	0.131696	3.62888	6.97369	6.96328							7.21264											QUAN002
QUAN003	0.40683	0.118756	0.0648657	3.42576	6.98418	4.474		0.135341	0.446976	0.0143314	3.30258	7.01191	5.33329		0.372569	0.10561	0.0741667	3.52778	6.9853	4.48617				QUAN003
QUAN004	0.443976	0.152324	0.249347	2.91468	7.07816	34.9776		0.176455	0.517094	0.269725	2.93046	7.08641	41.6976											QUAN004
QUAN005	0.347343	0.104474	0.231714	3.32467	7.06698	52.6199		0.114962	0.317588	0.143953	2.76255	7.04295	64.5617							68.8082				QUAN005
QUAN006	0.35353	0.0948656	0.106118	3.72664	7.00863	5.95311		0.100321	0.274727	0.0934271	2.73849	7.00737	6.66742		0.320571	0.0888127	0.0628571	3.60952	6.96841	5.89895				QUAN006
QUAN007	0.390889	0.0956858	0.103422	4.08513	6.98444	7.03076		0.0881052	0.278445	0.0594767	3.16037	6.99008	7.76213		0.240589	0.0699694	0	3.43849	6.95395	4.28				QUAN007
QUAN008	0.283424	0.0862129	0.0355178	3.28748	6.99	7.26723		0.122375	0.372788	0.0716379	3.04626	7.00224	7.83596		0.28781	0.0834807	0.0500952	3.44762	6.98994	7.36147				QUAN008
QUAN009						52.1028							74.0143		0.274747	0.0986869	0.244657	2.78403	7.01648	76.1208				QUAN009
QUAN010	0.355264	0.108966	0.163352	3.26032	7.00229	8.41263		0.127941	0.3368	0.117761	2.63247	7.00972	18.1317		0.275351	0.0937015	0.201228	2.9386	7.07522	21.9048				QUAN010
QUAN011	0.447539	0.118259	0.194128	3.78441	7.05	28.1																		QUAN011
QUAN012	0.422914	0.137562	0.10628	3.07434	7.04966	8.55188		0.155573	0.415822	0.00450458	2.67284	7.07319	7.13739											QUAN012
QUAN013	0.526976	0.158064	0.0689398	3.33395	7.01	9.05141		0.668684	0.170404	0.0304751	3.9241	6.99787	6.59717		0.358346	0.164296	1.84252	2.1811	6.96383	8.9797				QUAN013
QUAN014																								QUAN014
QUAN015	0.376278	0.131846	0.0761729	2.85392	7.06	10.685							7.64702		0.404215	0.127702	0.119339	3.16529	7.03471	9.57781				QUAN015
QUAN016	0.272942	0.0716827	0.0630726	3.80763	7	7.22448		0.0950472	0.304257	0.061619	3.20111	6.99835	6.9883		0.323733	0.104655	0.0896	3.09333	6.99149	8.42795				QUAN016
QUAN017						9.12018		0.10302	0.313567	0.111865	3.04375	7.04748	7.32792		0.407059	0.133077	0.134471	3.05882	7.00628	n/a				QUAN017
QUAN018	0.429161	0.135639	0.107326	3.164	7.02044	8.8																		QUAN018
QUAN019						31.703		0.141485	0.421576	0.208411	2.97965	7.0434	46.4288		0.446159	0.149721	0.190312	2.97994	7.022	72.8187				QUAN019
QUAN020	0.435547	0.15012	0.0559296	2.90132	7.04022	12.1885		0.106179	0.307668	0.110327	2.89764	7.02987	18.9566		0.362662	0.108027	0.12987	3.35714	7.02676	22.1426				QUAN020
QUAN021						19.1786							22.0672											QUAN021
QUAN022	0.186205	0.527891	0.0845532	2.835	7.05756	9.60694		0.196118	0.485013	0.0646798	2.47307	7.06155	9.54052				veel ruis			16.7741				QUAN022
QUAN023																								QUAN023
QUAN024	0.415462	0.11612	0.0458222	3.57786	6.99	7.44792							7.25869		0.342096	0.0955366	0.00873362	3.58079	6.9547	6.93672				QUAN024
QUAN025	0.310219	0.126578	0.12065	2.45081	7.00949	9.43158		0.115267	0.401415	0.108443	3.48249	6.97677	8.23013		0.323418	0.0925725	0.0716456	3.49367	7.01727	7.64702				QUAN025
QUAN026	0.372249	0.162995	0.0681195	2.2838	7.03	13.682		0.130287	0.350196	0.0799817	2.68789	7.0649	21.5494											QUAN026
QUAN027	0.692802	0.269002	0.204738	2.57545	7.09449	21.4377		0.114962	0.317588	0.143953	2.76255	7.04287	31.1949											QUAN027
QUAN028																								QUAN028
QUAN029	0.389271	0.103052	0.106799	3.77741	7.08152	4.46352							3.79811											QUAN029
QUAN030						6.24157		0.113369	0.370723	0.104054	3.27005	7.05511	5.71169		0.466496	0.130263	0.140171	3.5812	7.06211	7.3278				QUAN030
QUAN031	0.454098	0.143755	0.211341	3.15882	7.05	25.8511		0.132945	0.316952	0.166236	2.38408	7.07344	28.0837											QUAN031
QUAN032	0.440336	0.14478	0.0448865	3.04141	6.98002	movement		0.130503	0.417491	0.03	3.19908	7.05144	3.8		0.382995	0.109825	0.0425888	3.48731	6.9977	5.72				QUAN032
QUAN033	0.382259	0.112326	0.0457958	3.40313	7.05	8.09457		0.114026	0.32241	0.0416766	2.82752	6.96111	7.15		0.339333	0.0968814	2.63487	3.50256	6.97376	7.46727				QUAN033
QUAN034	0.393117	0.125552	0.141183	3.13112	7.07935	30.05		0.100795	0.309365	0.116238	3.06926	7.11429	n/a											QUAN034
QUAN035								0.17	0.53	0.0960984	3.04855	7.11	10.8		0.552519	0.158702	0.10837	3.48148	7.07686	13.3				QUAN035

## Sheet: PER
			Baseline							T1							T2
			PER							PER							PER
	Pi/ATP	Pi/PCr	PDE/ATP	PCr/ATP	ph	% fat		Pi/ATP	Pi/PCr	PDE/ATP	PCr/ATP	ph	% fat		Pi/ATP	Pi/PCr	PDE/ATP	PCr/ATP	ph	% fat
QUAN001	0.414133	0.101755	0.0301828	4.06991	7.01332	9.60134		0.386015	0.0902198	0.0452555	4.27861	7.03383	13.0251		0.36377	0.112246	0.0571728	3.24084	6.99149	9.52
QUAN002	0.315011	0.0848961	0.128738	3.71055	7.00021	11.0153							12.904
QUAN003	0.411495	0.111263	0.0298531	3.6984	6.9971	6.81282		0.379778	0.117097	0.0318918	3.24326	7.06426	7.73442		0.307554	0.09	0.07	3.46196	7.00471	7.98915
QUAN004	0.539335	0.172705	0.356914	3.12286	7.08101	66.214		0.45412	0.171497	0.227747	2.64797	7.13654	64.8782
QUAN005	0.368744	0.113216	0.234753	3.25698	7.0738	62.1934		0.271347	0.108115	0.229317	2.50979	7.01022	68.0858							70.0715
QUAN006	0.330557	0.0854302	0.100074	3.86932	7.02792	7.69231		0.276873	0.0968629	0.0672216	2.8584	7.0173	10.8736		0.242533	0.0812054	0.0654	2.98667	6.99614	8.94674
QUAN007	0.371863	0.096864	0.0663897	3.83902	6.99148	9.73037		0.281496	0.0929944	0.0498314	3.02702	7.00011	12.7343		0.246667	0.0672727	0.0686395	3.66667	6.9977	6.96
QUAN008	0.274821	0.0852958	0.0403941	3.22198	6.98597	9.60695		0.41508	0.122293	0.0469785	3.39413	7.00831	12.5373		0.271145	0.082739	0.0509036	3.27711	7.00784	12.4293
QUAN009	0.69277	0.196016	0.282665	3.53425	7.07507	70.5345							78.6857		0.453236	0.134154	0.22581	3.37846	7.10354	84.5035
QUAN010	0.411768	0.115777	0.179471	3.55656	7.00142	19.883		0.354527	0.128487	0.184498	2.75924	7.01379	24.0197		0.308049	0.10525	0.163232	2.92683	7.0548	29.8792
QUAN011	0.415108	0.107665	0.19796	3.85554	7.10364	61.9
QUAN012	0.396036	0.127187	0.0895252	3.11972	7.06497	12.7942		0.318451	0.129662	0.105851	2.45602	7.08416	9.40516
QUAN013	0.551492	0.155519	0.0684379	3.54614	7.04073	13.2276		0.441703	0.141785	0.117496	3.11529	6.97856	13.5197		0.368054	0.120513	0.0696216	3.05405		13.9481
QUAN014
QUAN015	0.411634	0.127955	0.0987958	3.21702	7.08079	11.8645		0.44169	0.130392	0.0742663	3.3874	7.03571	10.7427		0.389188	0.125292	0.0985	3.10625	7.04111	15.7112
QUAN016	0.233503	0.0653894	0.0550246	3.57097	7.00194	12.501		0.242885	0.0828026	0.0562956	2.9333	6.99809	13.579		0.243422	0.078467	0.0655556	3.10222	6.99848	15.3227
QUAN017						18.2111		0.344693	0.125944	0.0758656	2.73687	7.0443	15.6678		0.358869	0.112692	0.12	3.18452	7.01491	n/a
QUAN018	0.270202	0.0795251	0.0910224	3.39769	7.03417	18.3
QUAN019	0.248613	0.0970628	0.103071	2.56136	7.04404	42.1286		0.427537	0.151409	0.220774	2.82373	7.04627	52.3112		0.406452	0.141573	0.175161	2.87097	7.02121	72.6973
QUAN020	0.428625	0.128488	0.097249	3.34112	7.05656	22.1758		0.310047	0.109673	0.104491	2.82701	7.00919	35.1108		0.446118	0.13423	0.145941	3.32353	7.04271	22.0489
QUAN021						60.2604							66.5284
QUAN022	0.374073	0.129479	0.1498	2.88906	7.06833	13.9873		0.558515	0.173721	0.1	3.215	7.04775	20.3644		0.57024	0.235248	0.132	2.424	7.09598	32.5988
QUAN023
QUAN024	0.401326	0.103568	0.0795852	3.87501	6.98997	10.3446							11.3644		0.289033	0.0772816	0.0560667	3.74	6.97683	10.5625
QUAN025	0.409331	0.152932	0.0911196	2.67656	7.02211	24.5135		0.406959	0.125292	0.06	3.24808	6.98632	26.4355		0.303611	0.0873236	0.0824074	3.47685	7.01255	27.1186
QUAN026	0.403542	0.158473	0.0958814	2.54644	7.05344	33.1101		0.324287	0.112056	0.181283	2.89397	7.05635	49.3337
QUAN027	0.536526	0.191532	0.183986	2.80123	7.04826	35.9636		0.448333	0.200118	0.158107	2.24034	7.01385	44.5706
QUAN028
QUAN029	0.356764	0.0911626	0.0352617	3.91349	7.01269	6.182							5.31288
QUAN030						14.3899		0.363696	0.133764	0.0908843	2.71894	7.06004	20.6177		0.52032	0.132195	0.13424	3.936	7.06701	24.7164
QUAN031	0.438301	0.143582	0.201085	3.05261	7.08825	59.3648		0.375173	0.133826	0.134463	2.80344	7.0894	65.1342
QUAN032	0.36418	0.137384	0.0641985	2.65082	6.9915	movement		0.426598	0.131118	0.02	3.25354	7.05729	6.88		0.345976	0.105006	0.0469721	3.29482	7.01727	8.71
QUAN033	0.371928	0.113352	0.0467831	3.28118	7.02854	13.3412		0.250259	0.0996564	0.0431783	2.51122	7.00533	12.68		0.331269	0.0938596	0.00619195	3.52941	6.99614	10.3334
QUAN034	0.598005	0.192117	0.135774	3.11271	7.08904	77.17		0.47997	0.154359	0.123578	3.10945	7.13174	n/a
QUAN035								0.413077	0.12695	0.118846	3.25385	7.06701	21.14		0.476636	0.136364	0.134673	3.49533	7.05724	31.8
																																									QUAN008	QUAN013	QUAN016	QUAN024	QUAN029	QUAN032	QUAN033
																																									0.0403941	0.0684379	0.0550246	0.0795852	0.0352617	0.0641985	0.0467831
																																									0.0469785	0.117496	0.0562956			0.02	0.0431783
																																									0.0509036	0.0696216	0.0655556	0.0560667		0.0469721	0.00619195
																																									QUAN012	QUAN014	QUAN015	QUAN017	QUAN018	QUAN019	QUAN020	QUAN021	QUAN022
																																									0.0895252		0.0987958		0.0910224	0.103071	0.097249		0.1498
																																									0.105851		0.0742663	0.0758656		0.220774	0.104491		0.00846011
																																											0.0985	2.27976		0.175161	0.145941		0.132
																								0.43	0.13
																								0.25	0.1
[truncated: 8 more columns]

## Sheet: TP
			Basline						T1						T2
			Jaar1						Jaar 2						Jaar 3
	Pi/ATP	Pi/PCr	PDE/ATP	PCr/ATP	pH	%fat	Pi/ATP	Pi/PCr	PDE/ATP	PCr/ATP	pH	%fat	Pi/ATP	Pi/PCr	PDE/ATP	PCr/ATP	pH	%fat
QUAN001	0.403522	0.102398	0.028992	3.94073	7.02359	5.52393			low quality			5.77116	0.41092	0.134906	0.05	3.04598	7.00159	3.4
QUAN002	0.307007	0.0959198	0.112072	3.20066	7.00941	6.99268			7T broken down			6.7175
QUAN003	0.412263	0.115531	0.048316	3.56842	6.99848	3.82626	0.432548	0.125857	0.0492719	3.43683	7.06374	3.53119	0.324841	0.113966	0.0614968	2.85032	7.00863	3.69179
QUAN004	0.35121	0.118342	0.344113	2.96774	7.0943	17.7402	0.417745	0.156654	0.313922	2.66667	7.07686	21.1803
QUAN005	0.274976	0.079917	0.27237	3.44076	7.08846	18.1773	0.306667	0.0975043	0.198172	3.14516	7.02755	24.8172						20.3099
QUAN006	0.396535	0.097209	0.119406	4.07921	7.00941	5.04265	0.285865	0.0898818	0.0850752	3.18045	7.00863	4.92391	0.0159483	0.0037	0.0405172	4.31034	7.40684	5.61268
QUAN007	0.453137	0.108213	0.07863	4.18745	7.00941	6.44515	0.285174	0.081783	0.0644348	3.48696	7.02914	5.00101	0.212398	0.0637195	0.0574797	3.33333	7.00784	3.92
QUAN008	0.215275	0.0615393	0.0407326	3.49817	6.99071	6.85631						5.08003	0.290952	0.0971898	0.0473016	2.99365	7.0055	6.68098
QUAN009						21.5209						30.0638						54.2291
QUAN010	0.416587	0.112158	0.217698	3.71429	6.9977	8.81826	0.317826	0.108564	0.17087	2.92754	7.02596	9.39017	0.373457	0.134146	0.165833	2.78395	7.06701	12.5113
QUAN011	0.347418	0.0977113	0.228482	3.55556	7.08597	10.86
QUAN012	0.384155	0.11922	0.101594	3.22222	7.08348	6.87014	0.34815	0.125969	0.0968504	2.76378	7.10523	6.25865
QUAN013						8.23667	0.462597	0.134714	0.0459013	3.43392	6.97607	5.82189	0.338192	0.112621	0.0678134	3.00292	6.97453	6.71711
QUAN014
QUAN015	0.375263	0.133521	0.0526316	2.81053	7.06783	7.54146			low quality			5.77753	0.344937	0.122472	0.0814557	2.81646	7.05643	6.61682
QUAN016	0.220591	0.0554208	0.0331527	3.9803	7.02042	8.17497	0.281929	0.0825456	0.0768843	3.41543	7.00706	8.34738	0.236398	0.083004	0.0780863	2.84803	7.01569	8.42795
QUAN017	0.383333	0.117347	0.13897	3.26667	7.02676	8.50312	0.335642	0.106818	0.140917	3.1422	7.03391	6.93303	0.419619	0.133681	0.131826	3.13896	7.01885	n/a
QUAN018			data available			7.2
QUAN019	0.275328	0.106684	0.115677	2.58079	7.04754	15.89	0.43381	0.131647	0.242857	3.29524	7.03312	17.5125	0.422886	0.143858	0.160738	2.9396	6.99537	46.1659
QUAN020	0.411461	0.144743	0.086236	2.8427	7.02359	6.1264	0.325915	0.10047	0.112561	3.2439	7.00393	7.43002	0.383073	0.127786	0.17	2.99777	7.02517	9.31612
QUAN021						17.1697						18.3371
QUAN022	0.462623	0.151402	0.0584057	3.05559	7.06947	10.0091	0.421601	0.159213	0.0798088	2.64803	7.05157	14.564	0.498316	0.206704	0.177912	2.41077	7.10523	14.7871
QUAN024	0.45566	0.123529	4.2	3.68868	7.00784								0.286458	0.0986842	0.0482639	2.90278	6.98607
QUAN025	0.428193	0.156866	0.154614	2.72968	7.02121	6.85046	0.433698	0.117946	0.112344	3.67708	6.9707	5.89884	0.27381	0.0940054	0.065377	2.9127	7.01412	5.84208
QUAN026	0.411786	0.175361	0.0785714	2.34821	7.05076	7.03979	0.312521	0.109705	0.148992	2.84874	7.05886	6.57555						6.36129
QUAN027	0.574144	0.199735	0.133118	2.87452	7.07193	9.78155	0.478469	0.168634	0.152392	2.83732	7.00941	11.7884
QUAN028						8.14537						9.00106
QUAN030							0.393121	0.109694	0.117399	3.58382	7.06293	4.31	0.401554	0.117602	0.143316	3.41451	7.05561	4.31
QUAN031	0.376488	0.126318	0.165902	2.98049	7.10777	3.92005	0.433525	0.143846	0.215704	3.01381	7.06865	3.08384
QUAN032	0.450909	0.135816	0.0499636	3.32	6.96841	4.17026	0.419735	0.126928	0.0352381	3.30688	7.02279	4.31809	0.337073	0.108962	0.01	3.0935	7.01569	5.62
QUAN033	0.227358	0.067716	0.0787565	3.35751	7.04834	9.47763	0.324853	0.116901	0.0765166	2.77886	7.00081	11.0943	0.330688	0.0944109	0.0272751	3.50265	7.0387	6.86
QUAN034	0.361061	0.104824	0.172273	3.44444	7.10523	22.26	0.374179	0.108528	0.188433	3.44776	7.10777	n/a
QUAN035						7.38187	0.506438	0.162983	0.172661	3.1073	7.06293	6.6	0.446043	0.145654	0.122278	3.06235	7.04593	6.8

## Sheet: Reproducibility study
						Full SNR							combined high vs Low SNR								Low SNR
		HC	muscle	measurement 1 high SNR	measurement 2 High SNR	mean	stdv	CV			measurement 1 High SNR	measurement 1 low SNR	mean	stdv	CV				measurement 1 low SNR	measurement 2 low SNR	mean	stdv	cv
		1	ta	0.38	0.41	0.395	0.0212132	5.37043			0.38	0.425856	0.402928	0.0324247	8.04728				0.425856	0.426667	0.426261	0.000573572	0.134559
		1	sol	0.52	0.5	0.51	0.0141421	2.77297			0.52	0.546164	0.533082	0.0185006	3.47051				0.546164	0.530895	0.53853	0.0107965	2.00481
		1	per	0.4	0.43	0.415	0.0212132	5.11162			0.4	0.429561	0.414781	0.0209029	5.03951				0.429561	0.429561	0.429561	0	0.01
		1	gcm	0.517	0.527	0.522	0.00707107	1.35461			0.517	0.49711	0.507055	0.0140645	2.77376				0.49711	0.58	0.538555	0.0586122	10.8832
		1	gcl	0.56	0.49	0.525	0.0494975	9.42809			0.56	0.4914	0.5257	0.0485072	9.22716				0.4914	0.453947	0.472674	0.0264834	5.60288
		2	ta	0.383858	0.340984	0.362421	0.030317	8.36513			0.383858	0.405583	0.394721	0.0153616	3.89177				0.405583	0.348974	0.377278	0.0400288	10.6099
		2	sol	0.384858	0.389058	0.386958	0.00296971	0.76745			0.384858	0.435897	0.410378	0.0360903	8.79442				0.435897	0.42545	0.430674	0.00738754	1.71535
		2	per	0.338826	0.361111	0.349968	0.0157581	4.50272			0.338826	0.321203	0.330014	0.0124615	3.77606				0.321203	0.351097	0.33615	0.0211387	6.28848
		2	gcm	0.358272	0.362826	0.360549	0.00322002	0.893088			0.358272	0.350732	0.354502	0.005332	1.50408				0.350732	0.333333	0.342033	0.0123025	3.59688
		2	gcl	0.35336	0.354922	0.354141	0.00110443	0.311862			0.35336	0.513619	0.433489	0.11332	26.1414				0.513619	0.594937	0.554278	0.0575005	10.374
		3	ta	0.0798195	0.0745667	0.0771931	0.0037143	4.81171			0.0798195	0.109596	0.0947079	0.0210554	22.2319				0.109596	0.0988333	0.104215	0.00761055	7.30275
		3	sol	0.117732	0.122125	0.119928	0.00310646	2.59026			0.117732	0.120163	0.118947	0.00171907	1.44524				0.120163	0.126629	0.123396	0.0045725	3.70554
		3	per	0.0845798	0.0637903	0.0741851	0.0147004	19.8159			0.0845798	0.0837778	0.0841788	0.000567137	0.673728				0.0837778	0.0780833	0.0809306	0.00402658	4.97535
		3	gcm	0.110681	0.116555	0.113618	0.0041534	3.6556			0.110681	0.119425	0.115053	0.00618298	5.37404				0.119425	0.098231	0.108828	0.0149863	13.7706
		3	gcl	0.108214	0.0995745	0.103894	0.00610928	5.88028			0.108214	0.0824183	0.0953163	0.0182405	19.1368				0.0824183	0.076929	0.0796737	0.00388151	4.87176
		4	ta	0.536873	0.553957	0.545415	0.0120799	2.21481			0.536873	0.570213	0.553543	0.0235746	4.25886				0.570213	0.620314	0.595264	0.0354272	5.95151
		4	sol	0.517333	0.519481	0.518407	0.0015183	0.292878			0.517333	0.547697	0.532515	0.0214704	4.03189				0.547697	0.58642	0.567058	0.0273811	4.82861
		4	per	0.492481	0.48855	0.490515	0.00278006	0.566763			0.492481	0.511013	0.501747	0.0131041	2.6117				0.511013	0.510433	0.510723	0.000410001	0.0802785
		4	gcm	0.564103	0.541463	0.552783	0.0160083	2.89595			0.564103	0.569993	0.567048	0.00416519	0.73454				0.569993	0.731183	0.650588	0.113978	17.5193
		4	gcl	0.508267	0.547739	0.528003	0.0279109	5.28613			0.508267	0.610733	0.5595	0.0724547	12.9499				0.610733	0.614545	0.612639	0.00269568	0.440012
							mean	4.34441						mean	7.30573							mean	5.73329

## Sheet: Age
		Age baseline	Age T1	Age T2
	QUAN001	9.84658	10.8466	11.8466
	QUAN002	11.6959	12.6959	13.6959
	QUAN003	11.4082	12.4082	13.4082
	QUAN004	12.1151	13.1151	14.1151
	QUAN005	13.1288	14.1288	15.1288
	QUAN006	11.611	12.611	13.611
	QUAN007	10.9644	11.9644	12.9644
	QUAN008	5.99452	6.99452	7.99452
	QUAN009	10.9671	11.9671	12.9671
	QUAN010	9.42192	10.4219	11.4219
	QUAN011	12.8466	13.8466	14.8466
	QUAN012	6.50685	7.50685	8.50685
	QUAN013	5.50137	6.50137	7.50137
	QUAN014	10.5233	11.5233	12.5233
	QUAN015	6.53425	7.53425	8.53425
	QUAN016	13.7534	14.7534	15.7534
	QUAN017	7.67397	8.67397	9.67397
	QUAN018	8.81644	9.81644	10.8164
	QUAN019	11.6247	12.6247	13.6247
	QUAN020	8.10959	9.10959	10.1096
	QUAN021	16.1479	17.1479	18.1479
	QUAN022	5.90685	6.90685	7.90685
	QUAN023
	QUAN024	9.33699	10.337	11.337
	QUAN025	8.56986	9.56986	10.5699
	QUAN026	8.76986	9.76986	10.7699
	QUAN027	8.92055	9.92055	10.9205
	QUAN028	10.8301	11.8301	12.8301
	QUAN029	13.9178	14.9178	15.9178
	QUAN030	6.63288	7.63288	8.63288
	QUAN031	12.7973	13.7973	14.7973
	QUAN032	7.26849	8.26849	9.26849
	QUAN033	12.0658	13.0658	14.0658
	QUAN034	15.3863	16.3863	17.3863
	QUAN035	5.55616	6.55616	7.55616
